# Supplementary material for: Impact on survival of estrogen receptor, progesterone receptor and Ki-67 expression discordance pre- and post-neoadjuvant chemotherapy in breast cancer
Source: PLoS One. 2020 Apr 16;15(4):e0231895. doi: 10.1371/journal.pone.0231895 (PMC7162523; doi:10.1371/journal.pone.0231895)
Supplement: S1 Dataset — (XLS) [file pone.0231895.s001.xls]

## Sheet: data
NO.	age	menopausal: 0=pre, 1=post	Histology	Nuclear Grade	ER(%)-before	PR(%)-before	Ki67(%)-before	HER2 -before	ER(%)-after	PR(%)-after	Ki-67(%)-after	HER2-after	Stage	T Stage	N Stage	Molecular subtype:0=Luminal;1=Luminal/HER2;2=HER2;3=TNBC	NAC regimens:0=E+T;1=E;2=T	OS	DFS
1	37	0	Ductal	.	40	15	40	Neg.	20	20	1	Neg.	ⅡB	2	1	0	0	80.7	80.7
2	48	0	Ductal	.	80	50	.	Pos.	50	15	25	Equ.	ⅡA	1	0	1	.	34.2667	24.0333
3	55	1	Ductal	III	0	0	.	Neg.	0	0	.	Neg.	ⅡB	2	1	3	1	30.5	7
4	52	1	Ductal	.	0	0	.	Neg.	0	0	.	Neg.	ⅢA	3	1	3	0	40.5667	16.3333
5	41	0	Ductal	.	10	0	.	Neg.	5	5	.	Neg.	ⅢB	4	1	0	0	93.7333	93.7333
6	48	0	Ductal	.	0	0	.	Neg.	0	40	.	Neg.	ⅡB	2	1	3	0	65.1667	44.1
7	50	0	Ductal	II	60	30	.	Neg.	60	0	.	Equ.	ⅢB	4	1	0	0	41.8	29.6333
8	56	1	Ductal	.	25	10	.	Neg.	90	30	.	Equ.	ⅢC	2	3	0	0	93.2	93.2
9	43	0	Mixed	.	15	15	.	Neg.	10	10	.	Neg.	ⅡB	2	1	0	0	37.9	37.9
10	55	1	Ductal	II	80	80	.	Equ.	45	90	.	Neg.	ⅡB	2	1	0	0	91.8333	91.8333
11	31	0	Ductal	III	15	5	.	Pos.	10	0	.	Equ.	ⅡA	1	1	1	0	58.3333	6.46667
12	50	0	Ductal	II	80	80	.	Equ.	50	0	.	Equ.	ⅢA	3	1	.	0	90.9667	90.9667
13	41	0	Ductal	.	70	40	.	Equ.	30	25	.	Pos.	ⅡA	2	0	1	0	77.0333	36.9333
14	29	0	Ductal	II	0	1	.	Pos.	15	5	.	Equ.	ⅡB	2	1	1	0	19.5	19.5
15	46	0	Ductal	III	60	60	.	Neg.	0	0	80	Neg.	ⅢB	4	2	0	0	24.6333	20.3333
16	43	0	Ductal	I	50	0	.	Neg.	60	8	8	Neg.	ⅡA	2	0	0	0	90.3	90.3
17	45	0	Ductal	II	0	0	13	Equ.	0	0	15	Equ.	ⅡB	2	1	.	0	8.26667	8.26667
18	47	1	Ductal	.	80	80	.	Equ.	90	25	12	Neg.	ⅡA	1	0	0	0	89.7	89.7
19	37	0	Ductal	III	0	0	.	Pos.	0	1	40	Equ.	ⅡA	1	1	2	1	81.0333	81.0333
20	53	1	Ductal	II	80	0	.	Equ.	15	3	15	Equ.	ⅡB	2	1	0	0	89.5333	89.5333
21	39	0	Ductal	.	0	0	.	Pos.	9	9	50	Pos.	ⅡB	2	1	2	0	21.3667	12.4333
22	40	0	Ductal	II	20	80	.	Neg.	5	7	40	Equ.	ⅡB	2	1	0	0	27.9	27.9
23	65	1	Ductal	III	7.5	0	35	Neg.	1	0	65	Neg.	ⅢB	4	2	0	0	13.8	13.8
24	54	1	Mixed	.	0	0	.	Equ.	0	0	35	Pos.	ⅢA	3	1	2	2	59.0667	23.6333
25	54	1	Mixed	.	20	20	.	Equ.	30	75	50	Neg.	ⅡA	2	0	0	0	88.1	88.1
26	52	0	Ductal	II	50	20	.	Equ.	5	0	5	Pos.	ⅡB	2	1	1	1	85.5333	85.5333
27	47	0	Ductal	.	10	5	5	Neg.	75	1	5	Neg.	ⅡB	2	1	0	0	86.7333	86.7333
28	48	0	Ductal	II	90	70	10	Neg.	95	90	5	Neg.	ⅡB	2	1	0	0	48.0667	46.9667
29	47	0	Ductal	.	60	60	10	Equ.	95	50	3	Neg.	ⅢA	3	1	0	0	87.2667	87.2667
30	47	0	Ductal	I	70	25	10	Neg.	80	0	.	Pos.	ⅡB	2	1	0	0	86.4667	56.9
31	51	0	Ductal	.	90	5	40	Equ.	80	5	25	Equ.	ⅢA	3	1	.	0	86.3333	66.0667
32	53	0	Ductal	.	0	0	20	Neg.	0	0	10	Neg.	ⅡB	3	0	3	0	86.3333	37.2
33	57	1	Mixed	.	90	35	35	Neg.	90	9	20	Neg.	ⅡA	1	0	0	0	79.2333	79.2333
34	60	1	Mixed	.	90	60	25	Neg.	80	60	5	Neg.	ⅡA	2	0	0	0	79.0667	79.0667
35	25	0	Ductal	III	0	0	15	Neg.	0	0	85	Equ.	ⅡB	3	0	3	0	17.2667	3.86667
36	51	1	Ductal	.	0	0	40	Neg.	0	0	15	Neg.	ⅢA	3	1	3	2	84.8667	84.8667
37	53	0	Ductal	.	0	0	60	Equ.	0	0	5	Neg.	ⅢB	4	0	3	0	84.3333	84.3333
38	29	0	Ductal	.	0	0	30	Pos.	0	0	10	Pos.	ⅢA	3	1	2	0	14.4667	13.8667
39	58	1	Ductal	.	0	0	50	Pos.	0	0	90	Equ.	ⅢC	4	3	2	0	49.7667	11.2333
40	59	1	Ductal	.	40	0	20	Pos.	50	0	50	Pos.	ⅡB	2	1	1	0	23.8333	10.3667
41	52	1	Ductal	II	85	65	20	Neg.	85	75	40	Equ.	ⅢB	4	0	0	0	83.9667	63.5
42	57	1	Ductal	.	70	50	1	Neg.	90	90	10	Equ.	ⅡA	1	0	0	0	83.5333	83.5333
43	60	1	Ductal	II	0	0	40	Neg.	0	0	90	Neg.	ⅢA	3	1	3	0	8.06667	8.06667
44	55	1	Ductal	.	10	0	.	Pos.	8	0	5	Pos.	ⅢA	3	2	1	0	82.9667	82.9667
45	49	0	Ductal	.	1	0	25	Pos.	50	10	20	Pos.	ⅢA	3	1	1	0	24.0667	12.3333
46	49	0	Ductal	.	40	17.5	30	Equ.	30	1	5	Pos.	ⅡB	2	1	1	2	82.3333	82.3333
47	60	1	Ductal	II	100	30	10	Equ.	90	20	5	Neg.	ⅡB	2	1	0	1	81.9	81.9
48	56	1	Ductal	.	70	5	20	Equ.	90	60	1	Neg.	ⅡB	2	1	0	0	81.2	81.2
49	48	0	Ductal	.	0	0	70	Pos.	1	5	25	Pos.	ⅡA	2	0	2	0	30.5667	23.4
50	39	0	Ductal	II	3	50	50	Pos.	18	8	2	Equ.	ⅡB	2	1	1	0	80.5	48.1333
51	48	0	Ductal	III	0	0	80	Equ.	0	1	80	Neg.	ⅡB	2	1	3	0	13.2333	3.03333
52	55	1	Ductal	.	80	20	30	Equ.	95	9	10	Equ.	ⅢC	4	3	.	0	80.4	41.7333
53	46	0	Ductal	.	0	0	40	Pos.	0	0	18	Equ.	ⅡB	2	1	2	2	78.7667	16.3667
54	49	0	Ductal	.	2	20	20	Pos.	0	5	12	Pos.	ⅢB	4	1	1	0	39.5333	24.8
55	43	0	Ductal	.	40	10	10	Neg.	50	10	5	Neg.	ⅡA	2	0	0	0	78.5333	78.5333
56	37	0	Ductal	.	0	1	80	Neg.	0	5	40	Neg.	ⅢA	3	1	0	0	78.2333	78.2333
57	58	1	Ductal	III	0	1	25	Neg.	70	30	50	Pos.	ⅢA	3	1	0	0	25.5	25.5
58	47	0	Ductal	.	10	30	.	Neg.	0	20	30	Equ.	ⅡB	2	1	0	0	77.7333	77.7333
59	47	0	Ductal	III	60	50	70	Pos.	0	20	55	Equ.	ⅢA	3	1	1	2	28.9333	16.4333
60	55	0	Ductal	.	50	60	20	Neg.	70	30	5	Neg.	ⅢA	3	1	0	0	77.6667	77.6667
61	53	1	Ductal	.	15	5	35	Pos.	0	0	5	Pos.	ⅢA	2	2	1	0	8.36667	8.26667
62	51	0	Ductal	.	90	80	.	Neg.	90	30	10	Neg.	ⅢA	3	1	0	0	77.0667	77.0667
63	49	0	Ductal	II	90	20	15	Neg.	90	50	10	Neg.	ⅡA	2	0	0	2	20.2	20.2
64	39	0	Ductal	.	10	10	15	Neg.	20	20	1	Neg.	ⅡA	2	0	0	0	21.7333	21.7333
65	50	0	Ductal	II	0	0	25	Neg.	0	0	20	Equ.	ⅢB	4	1	3	0	19.5333	17.4
66	61	1	Ductal	.	1	5	20	Neg.	0	0	30	Neg.	ⅡB	2	1	0	0	5.46667	41.3
67	59	1	Ductal	II	90	25	11	Neg.	90	40	18	Neg.	ⅡA	2	0	0	1	75.8333	75.8333
68	35	0	Mixed	II	90	90	40	Neg.	95	9	30	Neg.	ⅡA	1	0	0	0	55.1	33.2667
69	36	0	Ductal	II	80	90	3	Neg.	90	80	1	Neg.	ⅢB	4	0	0	0	75.7	75.7
70	33	0	Ductal	I	80	80	20	Equ.	90	7	4	Neg.	ⅡB	2	1	0	0	58.6667	38.3333
71	33	0	Ductal	II	50	50	35	Equ.	10	40	30	Pos.	ⅡA	2	0	1	0	75.0667	75.0667
72	38	0	Ductal	II	90	30	35	Neg.	90	0	70	Equ.	Ⅲa	2	2	0	0	74.9	74.9
73	53	1	Ductal	II	3	3	50	Equ.	90	10	6.5	Pos.	ⅡB	2	1	1	0	26.2333	19.4
74	42	0	Ductal	.	10	5	70	Neg.	70	20	60	Neg.	ⅡB	2	1	0	0	70.2333	52.0333
75	65	1	Ductal	II	0	3	80	Pos.	0	0	30	Pos.	ⅡB	2	1	1	0	25.2333	9.36667
76	54	1	Ductal	.	0	20	25	Neg.	0	40	10	Neg.	ⅡA	1	1	0	0	73.8667	66.4333
77	49	0	Ductal	.	90	90	30	Neg.	80	90	10	Neg.	ⅢA	2	2	0	0	60.2	60.2
78	48	0	Ductal	.	0	0	15	Pos.	0	0	5	Pos.	ⅡB	3	0	2	0	73.0333	8.46667
79	37	0	Ductal	III	30	70	10	Neg.	5	5	5	Equ.	ⅡA	2	0	0	0	72.9	34.2667
80	40	0	Ductal	.	0	0	60	Neg.	0	0	90	Neg.	ⅢA	2	2	3	1	71.4333	71.4333
81	32	0	Ductal	II	90	70	30	Neg.	90	60	6.5	Equ.	ⅡA	2	0	0	0	72.4333	71.8
82	46	0	Ductal	.	0	15	40	Neg.	0	0	50	Neg.	ⅢB	4	2	0	0	71.7333	71.7333
83	55	1	Mixed	.	0	0	15	Equ.	0	0	60	Equ.	ⅡB	2	1	.	0	8.66667	8.66667
84	44	0	Ductal	.	5	85	15	Neg.	0	0	50	Neg.	ⅢC	1	3	0	0	9	9
85	46	0	Ductal	II	0	0	40	Neg.	0	0	5	Neg.	ⅡB	2	1	3	0	71.2667	71.2667
86	41	0	Ductal	III	70	90	16	Equ.	90	90	30	Pos.	ⅡB	2	1	1	2	61.6667	61.6667
87	58	1	Ductal	II	90	80	15	Equ.	90	70	20	Equ.	ⅡA	1	0	.	1	71.0333	71.0333
88	57	1	Ductal	.	1	1	40	Pos.	1	0	3	Pos.	ⅡA	2	0	1	0	26.9333	26.9333
89	59	1	Ductal	II	90	70	60	Neg.	90	60	40	Neg.	ⅢB	4	1	0	2	69.0667	69.0667
90	38	0	Ductal	.	0	0	95	Neg.	0	0	85	Neg.	ⅡA	1	1	3	1	68.7	68.7
91	61	1	Ductal	II	90	1	10	Neg.	90	0	15	Neg.	ⅡB	2	1	0	0	7.2	7.2
92	54	1	Ductal	.	0	0	50	Neg.	0	0	8	Equ.	ⅡA	2	0	3	0	68.5	68.5
93	52	1	Ductal	.	10	0	35	Neg.	0	0	85	Neg.	ⅢC	4	3	0	0	11.7667	4.8
94	58	1	Ductal	.	90	15	70	Equ.	90	15	15	Neg.	ⅡB	2	1	0	0	32.4333	18.4667
95	38	0	Ductal	.	90	50	10	Pos.	90	15	3	Pos.	ⅡA	1	0	1	2	68.0667	68.0667
96	37	0	Ductal	II	0	0	20	Neg.	80	0	50	Neg.	ⅡA	1	1	3	0	36.6333	15.7333
97	21	0	Mixed	.	0	0	60	Neg.	0	0	30	Neg.	ⅡB	3	0	3	2	5.46667	5.46667
98	44	0	Ductal	I	90	90	12	Neg.	90	15	5	Neg.	ⅡB	2	1	0	0	67.6	67.6
99	48	0	Ductal	.	0	0	5	Equ.	0	0	40	Pos.	ⅢC	2	3	2	0	37.7667	27.0667
100	53	1	Ductal	II	0	0	35	Neg.	0	9	18	Pos.	ⅡB	2	1	2	0	24.3667	24.3667
101	52	1	Ductal	.	0	20	75	Pos.	0	0	20	Pos.	ⅡB	2	1	1	0	66.3667	18.9
102	56	1	Ductal	.	30	3	65	Equ.	0	0	8	Neg.	ⅡB	2	1	0	0	66.2667	66.2667
103	48	0	Ductal	II	75	25	50	Pos.	90	30	70	Pos.	ⅢC	2	3	1	2	66.2667	53.1333
104	38	0	Ductal	.	0	1	7	Equ.	0	0	70	Equ.	ⅡB	2	1	.	0	65.9333	65.9333
105	40	0	Ductal	.	0	0	5	Neg.	0	0	65	Neg.	ⅢB	4	2	3	0	43.4333	25.9333
106	50	1	Mixed	.	1	0	45	Equ.	0	5	80	Pos.	ⅢA	2	2	1	0	65.7667	65.7667
107	40	0	Ductal	.	0	0	80	Pos.	0	0	60	Pos.	ⅡA	2	0	2	1	65.7	65.7
108	49	0	Ductal	.	75	90	30	Neg.	50	60	25	Neg.	ⅡB	2	1	0	0	65.2667	65.2667
109	35	0	Ductal	III	40	40	90	Neg.	5	3	60	Neg.	ⅡB	2	1	0	0	64.8	64.8
110	41	0	Ductal	II	80	60	50	Pos.	50	10	5	Pos.	ⅡB	2	1	1	0	64.2667	64.2667
111	63	1	Ductal	II	90	60	70	Pos.	80	35	5	Equ.	ⅢB	4	1	1	0	63.5333	63.5333
112	43	0	Ductal	.	50	80	8	Pos.	10	1	10	Equ.	ⅢA	3	1	1	0	62.7	62.7
113	55	1	Ductal	III	0	0	20	Neg.	10	0	60	Neg.	ⅡB	3	0	3	0	63.4	63.4
114	54	1	Ductal	.	0	0	10	Pos.	0	0	30	Pos.	ⅡB	3	0	2	2	15.0333	5.33333
115	48	0	Ductal	.	0	0	20	Neg.	0	0	60	Neg.	ⅢC	2	3	3	0	21.6	8.66667
116	43	0	Ductal	.	10	70	10	Neg.	90	10	1	Equ.	ⅡA	1	1	0	0	35.1333	27.6333
117	47	0	Ductal	III	95	40	75	Neg.	95	30	10	Neg.	ⅢB	4	2	0	0	62.7333	62.7333
118	58	1	Ductal	II	90	50	10	Neg.	95	20	10	Neg.	ⅢB	4	1	0	0	62.4333	62.4333
119	45	0	Ductal	.	80	70	10	Pos.	90	50	3.5	Equ.	ⅢA	2	2	1	0	62.2	62.2
120	59	1	Ductal	III	0	0	40	Pos.	0	0	50	Pos.	ⅡB	2	1	2	1	18.2	5.76667
121	45	0	Ductal	II	0	0	20	Neg.	0	0	55	Neg.	ⅡB	2	1	3	2	32.4333	12.3667
122	42	0	Ductal	.	80	80	20	Neg.	70	2	20	Equ.	ⅢC	2	3	0	0	18.0333	16.4667
123	47	1	Ductal	III	0	0	20	Neg.	0	0	30	Neg.	ⅡB	2	1	3	0	56.3333	56.3333
124	58	1	Ductal	II	90	60	40	Neg.	90	90	15	Equ.	ⅢA	2	2	0	0	55.7	55.7
125	56	1	Ductal	II	95	95	10	Neg.	90	90	15	Neg.	ⅢA	2	2	0	0	22.6667	22.6667
126	42	0	Ductal	III	80	60	60	Neg.	90	1	6.5	Equ.	ⅡB	2	1	0	0	61.3333	61.3333
127	46	0	Ductal	III	0	0	40	Pos.	0	0	70	Equ.	ⅡB	2	1	2	0	29.4	9.03333
128	60	1	Ductal	.	0	0	70	Pos.	0	0	5	Equ.	ⅢB	4	1	2	0	60.9	60.9
129	55	1	Ductal	I	90	80	2	Neg.	90	90	6.5	Equ.	ⅡB	2	1	0	0	60.8	60.8
130	56	1	Ductal	III	0	0	55	Pos.	0	0	75	Equ.	ⅢA	3	1	2	0	10.5667	4.3
131	42	0	Ductal	I	90	90	6	Neg.	90	75	2	Neg.	ⅡB	2	1	0	0	60.6333	60.6333
132	30	0	Ductal	II	90	40	25	Equ.	90	90	6.5	Equ.	ⅡA	2	0	.	0	60.3333	41.2667
133	45	0	Ductal	II	80	90	20	Neg.	60	5	8	Pos.	ⅡA	2	0	0	0	48.6667	31.7667
134	55	1	Ductal	II	90	0	50	Equ.	95	5	10	Equ.	ⅢA	3	1	.	0	59.2	59.2
135	59	1	Ductal	II	90	60	10	Equ.	90	90	8	Equ.	ⅡB	2	1	.	0	58.6667	58.6667
136	53	1	Ductal	III	20	2	30	Pos.	70	40	20	Pos.	ⅡA	2	0	1	2	58.9333	58.9333
137	58	1	Ductal	III	80	80	30	Equ.	90	80	20	Equ.	ⅢA	2	2	.	0	58.6667	58.6667
138	54	1	Ductal	II	5	10	40	Neg.	15	15	20	Neg.	ⅡB	2	1	0	0	32.8	31.8
139	49	0	Ductal	II	30	40	10	Pos.	15	15	1.5	Pos.	ⅢC	2	3	1	0	13.2667	10.0667
140	43	0	Ductal	II	70	80	10	Neg.	80	50	10	Equ.	ⅡA	1	0	0	0	14.3333	14.3333
141	48	0	Ductal	.	80	10	30	Neg.	0	0	1	Neg.	ⅢB	4	1	0	0	26.0333	4.66667
142	67	1	Ductal	II	90	70	80	Neg.	90	50	75	Neg.	ⅡB	2	1	0	0	57.3667	57.3667
143	50	1	Ductal	.	0	0	65	Neg.	0	0	5	Equ.	ⅡB	2	1	3	0	39.3	17
144	63	1	Ductal	.	0	0	38	Pos.	0	0	10	Pos.	ⅡB	2	1	2	0	24.6667	23.3333
145	55	1	Ductal	II	0	0	20	Pos.	0	0	20	Equ.	ⅡA	2	0	2	2	56.7	56.7
146	47	1	Ductal	III	0	1	75	Neg.	0	0	20	Neg.	ⅡA	2	0	0	0	56.6667	56.6667
147	57	1	Ductal	II	90	60	10	Neg.	95	60	1	Neg.	ⅡA	1	1	0	0	56.6333	56.6333
148	44	0	Ductal	.	90	80	25	Neg.	50	30	20	Pos.	ⅡB	2	1	0	2	22.4333	22.4333
149	59	1	Ductal	.	95	15	20	Neg.	90	70	2	Neg.	ⅡB	2	1	0	0	26.8333	26.8333
150	39	0	Ductal	II	75	70	10	Neg.	90	90	5	Neg.	ⅢA	2	2	0	2	50	50
151	56	1	Ductal	II	90	90	9	Neg.	90	90	10	Equ.	ⅡA	2	0	0	1	56	56
152	35	0	Ductal	III	60	75	15	Pos.	50	50	40	Pos.	ⅢC	3	3	1	0	52.0667	52.0667
153	65	1	Ductal	.	0	0	13	Equ.	0	0	5	Equ.	ⅢB	4	0	.	0	55.9667	55.9667
154	47	0	Ductal	II	80	20	10	Neg.	85	85	20	Neg.	ⅡA	1	0	0	1	15.8	15.8
155	60	1	Ductal	.	0	0	30	Pos.	0	0	1	Pos.	ⅢB	4	1	2	2	55.8667	55.8667
156	41	0	Ductal	.	90	0	13	Pos.	40	0	2	Equ.	ⅢA	3	2	1	2	55.2	55.2
157	38	0	Ductal	.	0	0	18	Pos.	0	0	12	Pos.	ⅢC	3	3	2	2	40.0667	22.6667
158	59	1	Ductal	III	90	5	40	Neg.	60	5	15	Equ.	ⅢB	4	2	0	0	40.0667	37.1
159	51	1	Ductal	.	0	0	20	Pos.	0	0	1	Pos.	ⅡB	2	1	2	0	54.9667	54.9667
160	47	0	Ductal	II	25	0	13	Pos.	30	0	30	Pos.	ⅡA	2	0	1	1	54.9333	54.9333
161	58	1	Mixed	.	0	0	20	Neg.	0	0	40	Neg.	ⅡA	2	0	3	0	19.8667	14.5667
162	48	0	Ductal	III	0	0	30	Neg.	0	0	60	Neg.	ⅢA	3	1	3	0	6.46667	6.33333
163	56	1	Ductal	II	90	1	10	Pos.	80	0	6	Equ.	ⅢB	4	2	0	0	54.5	54.5
164	35	0	Ductal	III	0	0	50	Neg.	0	0	60	Neg.	ⅡB	2	1	3	0	54.5	54.5
165	53	1	Mixed	.	95	80	20	Neg.	95	15	5	Neg.	ⅡB	2	1	0	0	26.9333	26.9333
166	41	0	Ductal	II	30	5	70	Pos.	0	0	18	Pos.	ⅡA	2	0	1	0	25	16.4
167	58	1	Ductal	II	0	0	10	Pos.	0	0	12	Pos.	ⅢA	3	1	2	1	53.7	0.233333
168	47	0	Ductal	II	0	0	65	Pos.	0	0	65	Pos.	ⅡB	2	1	2	0	18.6667	6.53333
169	38	0	Ductal	II	50	10	20	Neg.	90	0	10	Neg.	ⅡA	2	0	0	0	54.2333	22.3333
170	50	1	Ductal	II	95	95	5	Neg.	90	10	10	Equ.	ⅡB	2	1	0	0	54.1333	54.1333
171	54	1	Ductal	II	0	0	20	Pos.	0	0	20	Pos.	ⅢC	2	3	2	2	54.1333	49.5333
172	51	1	Ductal	II	95	30	10	Neg.	90	30	14	Neg.	ⅢB	4	1	0	0	54.1	54.1
173	58	1	Ductal	III	80	5	50	Neg.	85	10	60	Equ.	ⅢC	4	3	0	0	54.0333	54.0333
174	51	1	Ductal	III	2	0	40	Neg.	0	0	10	Neg.	ⅢB	4	0	0	0	54.0333	54.0333
175	49	0	Ductal	III	70	1	18	Neg.	60	5	20	Neg.	ⅡB	2	1	0	0	53.7667	53.7667
176	49	0	Ductal	.	70	1	18	Neg.	60	5	20	Neg.	ⅡB	2	1	0	0	53.7667	53.7667
177	57	1	Ductal	.	0	0	55	Neg.	0	0	80	Neg.	ⅢB	4	1	3	0	22.3667	12.4667
178	50	1	Ductal	III	0	0	30	Pos.	0	0	25	Pos.	ⅢA	3	1	2	2	53.4333	53.4333
179	55	1	Ductal	II	0	0	30	Pos.	0	0	5	Pos.	ⅡA	2	0	2	0	31.6333	4.86667
180	63	1	Ductal	.	50	50	20	Neg.	70	5	10	Neg.	ⅡB	2	1	0	0	52.8333	52.8333
181	44	0	Ductal	II	0	2	18	Pos.	0	0	9	Equ.	ⅡB	2	1	1	2	23.4667	3.7
182	56	1	Ductal	II	90	0	5	Neg.	50	1.5	5	Neg.	ⅡA	2	0	0	0	52.8333	31.8667
183	59	1	Ductal	III	90	2	10	Neg.	95	5	5	Equ.	ⅡB	2	1	0	0	52.7	52.7
184	42	0	Ductal	.	90	1	13	Equ.	70	1.5	1.5	Equ.	ⅡB	2	1	.	0	52.6333	52.6333
185	40	0	Ductal	.	0	0	8	Pos.	0	0	30	Equ.	ⅡB	2	1	2	2	52.4667	52.4667
186	46	0	Ductal	II	95	95	10	Equ.	95	85	2	Equ.	ⅡA	2	0	.	0	52.4333	52.4333
187	43	0	Ductal	II	0	0	30	Pos.	0	0	20	Equ.	ⅢB	4	2	2	0	52.3667	33
188	45	0	Mixed	.	90	90	30	Neg.	95	60	5	Neg.	ⅡB	2	1	0	0	13.5	13.5
189	42	0	Ductal	II	85	70	20	Neg.	90	20	10	Neg.	ⅡB	2	1	0	0	51.9	51.9
190	48	0	Ductal	.	75	30	5	Neg.	80	80	5	Neg.	ⅡA	2	0	0	0	51.8	51.8
191	55	1	Ductal	.	1	1	10	Pos.	0	0	30	Pos.	ⅡB	2	1	1	0	51.1	51.1
192	59	1	Ductal	II	0	0	40	Equ.	0	0	55	Neg.	ⅢA	3	1	3	0	51.2667	51.2667
193	56	1	Ductal	III	90	5	30	Neg.	95	80	5	Equ.	ⅢC	4	3	0	0	50.7667	50.7667
194	44	0	Ductal	.	60	20	10	Pos.	95	30	15	Equ.	ⅡA	2	0	1	0	51.1	27.3667
195	29	0	Ductal	III	0	0	40	Neg.	0	0	80	Neg.	ⅢC	3	3	3	0	20.7667	10.9667
196	64	1	Ductal	II	0	0	30	Pos.	0	0	18	Pos.	ⅡB	2	1	2	1	51.0333	51.0333
197	37	0	Ductal	II	30	0	40	Pos.	0	0	70	Pos.	ⅢA	2	2	1	0	10.8333	9.93333
198	58	1	Ductal	.	50	0	40	Pos.	0	0	10	Pos.	ⅢC	4	3	1	0	50.9333	50.9333
199	51	0	Ductal	III	0	0	40	Neg.	0	0	70	Neg.	ⅡA	2	0	3	0	7.76667	5.86667
200	55	1	Ductal	.	0	5	30	Pos.	0	0	10	Pos.	ⅡB	2	1	1	0	49.7333	49.7333
201	48	0	Mixed	II	90	90	15	Neg.	90	80	5	Neg.	ⅢA	3	1	0	1	50.6	50.6
202	47	0	Ductal	III	7.5	0	60	Neg.	0	0	50	Neg.	ⅡB	2	1	0	0	50.5667	6.13333
203	43	0	Ductal	.	0	0	60	Pos.	5	0	10	Equ.	ⅢA	3	1	2	0	50.5333	22.7
204	55	1	Ductal	III	1	8	70	Neg.	30	20	15	Neg.	ⅢB	4	1	0	2	37.2667	24.3333
205	63	1	Ductal	III	0	0	5	Pos.	0	0	35	Neg.	ⅢA	3	1	2	2	5.5	4.46667
206	45	0	Ductal	.	0	0	40	Pos.	0	0	45	Pos.	ⅢA	3	1	2	0	50.3	24.5333
207	55	0	Ductal	.	0	0	15	Pos.	0	0	1	Pos.	ⅡB	2	1	2	0	50.2667	50.2667
208	46	0	Mixed	.	90	80	50	Pos.	40	40	1	Pos.	ⅡB	2	1	1	1	50.2667	41
209	35	0	Ductal	.	0	1	20	Pos.	0	0	30	Pos.	ⅡB	2	1	1	0	9.63333	9.63333
210	45	0	Ductal	II	75	60	8	Neg.	90	70	20	Equ.	ⅡB	2	1	0	0	50.0333	50.0333
211	61	1	Ductal	.	80	20	.	Neg.	80	10	80	Neg.	ⅢC	1	3	0	0	50.0333	50.0333
212	42	0	Mixed	.	90	90	5	Neg.	90	30	5	Neg.	ⅡA	2	0	0	0	24.7333	24.7333
213	44	0	Ductal	II	90	50	50	Neg.	80	40	1	Neg.	ⅡB	3	0	0	0	49.4667	43.2
214	52	1	Ductal	III	90	80	10	Neg.	90	90	20	Equ.	ⅡA	1	1	0	0	49.4667	49.4667
215	52	1	Ductal	III	10	0	15	Pos.	0	0	10	Pos.	ⅢC	2	3	1	1	49.3667	49.3667
216	52	1	Ductal	II	0	0	30	Neg.	0	0	40	Neg.	ⅡB	2	1	3	0	24.7333	24.7333
217	60	1	Ductal	.	10	0	5	Pos.	2	0	20	Pos.	ⅡA	1	1	0	2	37.4667	37.4667
218	64	1	Ductal	.	0	0	30	Pos.	65	0	9	Pos.	ⅡB	2	1	2	0	49.1667	26.7667
219	51	1	Ductal	II	85	10	15	Neg.	50	10	15	Neg.	ⅡB	2	1	0	1	13.5333	15.7333
220	44	0	Ductal	.	90	90	25	Equ.	80	35	5	Equ.	ⅢA	3	1	.	0	48.9667	48.9667
221	45	0	Ductal	II	30	0	15	Pos.	70	0	10	Pos.	ⅡB	2	1	1	0	48.8667	48.8667
222	52	1	Ductal	II	75	75	15	Equ.	90	70	10	Equ.	ⅢB	4	2	.	0	48.5333	48.5333
223	53	0	Ductal	II	75	50	60	无	90	80	5	Equ.	ⅡB	2	1	.	0	48.4667	48.4667
224	60	1	Ductal	.	0	0	55	Pos.	0	10	5	Pos.	ⅡB	2	1	2	1	17.2	17.2
225	46	0	Ductal	.	90	90	60	Neg.	90	20	15	Equ.	ⅢB	4	1	0	0	48.2333	48.2333
226	51	1	Ductal	.	0	1	20	Pos.	2	0	5	Pos.	ⅢB	4	1	1	0	16.2333	13.0667
227	38	0	Ductal	III	0	0	15	Neg.	0	0	60	Neg.	ⅡA	2	0	3	0	48.0667	6.8
228	51	1	Ductal	.	0	0	40	Neg.	0	0	50	Equ.	ⅡB	2	1	3	0	47.9333	47.9333
229	75	1	Mixed	.	30	20	18	Neg.	45	30	5	Neg.	ⅡB	2	1	0	2	20.5	14.0667
230	46	0	Ductal	III	0	0	20	Pos.	0	0	55	Pos.	ⅢC	2	3	2	0	47.5	47.5
231	50	0	Ductal	II	60	0	20	Neg.	80	60	15	Neg.	ⅢA	2	2	0	0	47.5	47.5
232	47	0	Ductal	III	90	90	25	Neg.	90	5	2	Neg.	ⅡA	2	0	0	0	41.1	41.1
233	44	0	Ductal	II	95	80	18	Neg.	90	90	10	Equ.	ⅡB	2	1	0	0	47.2667	47.2667
234	56	1	Ductal	.	90	50	70	Pos.	90	65	30	Pos.	ⅡB	2	1	1	0	47.1333	47.1333
235	23	0	Ductal	III	5	0	35	Pos.	0	0	30	Pos.	ⅢC	2	3	1	2	47.1333	47.1333
236	55	1	Ductal	II	90	60	30	Neg.	60	35	5	Equ.	ⅡB	2	1	0	0	47.1333	47.1333
237	32	0	Ductal	III	90	90	15	Neg.	90	0	30	Neg.	ⅡB	2	1	0	0	47	24.9333
238	52	1	Ductal	.	0	0	50	Pos.	20	0	18	Pos.	ⅡA	1	0	2	1	46.9333	46.9333
239	68	1	Ductal	.	90	90	.	Neg.	0	0	10	无	ⅡB	2	1	0	0	25.0667	0.1
240	51	0	Ductal	III	65	5	60	Pos.	65	0	30	Pos.	ⅢA	3	1	1	0	11	6.06667
241	47	0	Ductal	.	70	60	20	Equ.	30	0	8	Pos.	ⅡA	2	0	1	0	46.4333	40.8333
242	61	1	Ductal	II	90	80	10	Neg.	90	90	8	Neg.	ⅡB	2	1	0	0	46.2	46.2
243	46	0	Ductal	.	0	0	20	Pos.	0	0	20	Pos.	ⅢA	2	2	2	0	45.6	32.4
244	35	0	Ductal	II	90	75	50	Neg.	70	10	8	Equ.	ⅡA	1	1	0	0	41.6	41.6
245	40	0	Ductal	III	30	50	30	Equ.	40	15	20	Pos.	ⅢC	4	3	1	0	9.6	9.6
246	33	0	Ductal	.	0	5	80	Neg.	0	0	80	Neg.	ⅢA	3	1	0	0	23.1667	4.36667
247	50	0	Ductal	III	90	30	30	Neg.	95	20	5	Neg.	ⅡB	2	1	0	1	44.8	44.8
248	36	0	Ductal	III	90	5	15	Neg.	90	8	20	Neg.	ⅢB	4	1	0	0	14.4667	14.3
249	50	1	Ductal	III	90	90	10	Neg.	90	50	10	Pos.	ⅢA	2	2	0	0	45.0667	42.9333
250	38	0	Ductal	II	30	90	10	Neg.	80	80	5	Neg.	ⅢB	4	1	0	1	45.8333	5.6
251	66	1	Ductal	.	0	10	70	Neg.	0	0	60	Neg.	ⅢA	1	2	0	0	18.5667	8.56667
252	35	0	Ductal	II	90	20	15	Neg.	60	60	5	Neg.	ⅡB	2	1	0	0	32.2333	32.2333
253	42	0	Ductal	.	35	35	20	Pos.	60	30	1	Pos.	ⅢA	2	2	1	1	16.0667	14.0333
254	49	0	Ductal	III	80	50	40	Neg.	90	10	10	Neg.	ⅡA	2	0	0	0	43.2667	43.2667
255	54	1	Ductal	II	95	30	20	Equ.	90	30	5	Pos.	ⅢC	2	3	1	2	42.5333	2.33333
256	48	0	Ductal	III	0	0	70	Neg.	0	0	65	Neg.	ⅢA	3	1	3	0	42.8667	42.8667
257	55	1	Ductal	.	0	0	25	Pos.	0	0	60	Equ.	ⅢA	1	2	2	2	42.8667	42.8667
258	65	1	Ductal	.	0	0	50	Neg.	0	0	70	Neg.	ⅡA	2	0	3	0	42.7	42.7
259	42	0	Ductal	II	0	0	20	Pos.	0	0	5	Pos.	ⅡA	2	0	2	1	42.6	42.6
260	33	0	Ductal	III	70	0	60	Neg.	70	0	30	Neg.	ⅡB	2	1	0	0	42.1	31.8667
261	42	0	Ductal	II	60	90	20	Neg.	60	50	20	Neg.	ⅡA	2	0	0	0	23.4333	23.4333
262	49	0	Ductal	III	0	0	55	Neg.	90	60	40	Neg.	ⅢC	2	3	3	0	7.3	7.3
263	48	0	Mixed	.	0	0	60	Pos.	0	0	70	Pos.	ⅡB	2	1	2	2	41.6667	16
264	45	1	Ductal	III	0	0	20	Pos.	0	0	45	Pos.	ⅡA	2	0	2	0	40.5667	19.5667
265	48	0	Mixed	.	0	0	15	Neg.	0	0	40	Neg.	ⅢA	3	1	3	0	14.3667	13.3667
266	45	0	Ductal	.	0	0	40	Pos.	0	0	1.5	Pos.	ⅢA	2	2	2	0	41.0667	8.7
267	61	1	Ductal	.	50	15	5	Equ.	90	20	1	Equ.	ⅡA	2	0	.	0	40.8	40.8
268	56	1	Ductal	III	85	0	45	Neg.	95	2	40	Neg.	ⅡB	2	1	0	1	40.8	20.6
269	51	1	Ductal	II	10	0	30	Pos.	10	0	60	Pos.	ⅢC	2	3	1	0	40.3	40.3
270	34	0	Ductal	II	0	0	20	Pos.	0	0	20	Pos.	ⅢA	3	1	2	1	40.1333	15.7667
271	61	1	Ductal	II	0	0	80	Neg.	1	0	80	Neg.	ⅢA	2	2	3	0	13.7667	11.2667
272	47	0	Ductal	.	75	0	35	Neg.	60	0	5	Neg.	ⅢA	3	1	0	0	40.0667	40.0667
273	49	0	Ductal	III	0	0	55	Neg.	0	0	10	Neg.	ⅡB	2	1	3	0	39.9	39.9
274	62	1	Ductal	II	90	90	10	Neg.	90	90	10	Neg.	ⅡB	2	1	0	0	39.8	39.8
275	67	1	Ductal	.	0	0	50	Pos.	0	0	20	Equ.	ⅢA	2	2	2	0	39.7667	39.7667
276	46	0	Ductal	III	60	2	50	Neg.	20	0	50	Neg.	ⅢB	4	1	0	1	39.6	17
277	55	1	Ductal	III	90	15	35	Neg.	90	70	80	Equ.	ⅢB	4	1	0	0	39.4333	39.4333
278	57	1	Ductal	II	85	1	10	Pos.	90	0	5	Equ.	ⅢC	2	3	1	0	18.8667	18.8667
279	56	1	Ductal	III	0	0	80	Neg.	0	0	40	Neg.	ⅢA	3	1	3	0	2.36667	2.36667
280	41	0	Ductal	III	95	80	50	Neg.	80	5	25	Neg.	ⅢA	2	2	0	0	15.9667	15.9667
281	51	1	Ductal	.	0	1	60	Equ.	0	10	60	Neg.	ⅢC	2	3	0	0	16.4	13.5
282	50	0	Ductal	.	90	1	10	Neg.	90	40	5	Equ.	ⅡB	2	1	0	0	35.9333	35.9333
283	56	1	Ductal	III	0	0	50	Neg.	0	0	70	Neg.	ⅢB	4	2	3	0	17.0333	6.3
284	60	1	Ductal	III	0	0	25	Pos.	0	0	40	Pos.	ⅡB	2	1	2	2	37.8	37.8
285	30	0	Ductal	III	0	0	50	Neg.	0	0	20	Neg.	ⅢA	3	1	3	0	37.3333	37.3333
286	64	1	Ductal	III	0	0	30	Equ.	0	0	80	Neg.	ⅢA	3	1	0	0	8.13333	8.13333
287	43	0	Ductal	III	0	0	50	Neg.	0	0	85	Neg.	ⅢA	1	2	3	0	37.7667	37.7667
288	62	1	Ductal	.	5	0	20	Pos.	0	0	60	Pos.	ⅢC	2	3	1	1	15.7667	11.3
289	43	0	Ductal	II	0	0	20	Pos.	0	0	40	Pos.	ⅡA	1	1	2	1	37.4	14.8
290	57	1	Ductal	.	0	0	50	Pos.	0	0	20	Pos.	ⅢC	2	3	2	0	37.3333	37.3333
291	61	1	Ductal	.	50	1.5	10	Neg.	90	8	10	Neg.	ⅢB	4	2	0	0	37.1	37.1
292	44	0	Ductal	.	50	25	25	Neg.	60	35	10	Equ.	ⅢB	4	2	0	0	37	37
293	58	1	Ductal	.	50	0	20	Neg.	40	0	8	Neg.	ⅢC	2	3	0	0	13.7333	12.0333
294	52	1	Ductal	I	80	0	20	Neg.	80	20	6.5	Neg.	ⅡA	2	0	0	0	32.9	32.9
295	53	1	Ductal	.	0	0	30	Pos.	0	0	50	Pos.	ⅡB	2	1	2	1	36.8333	36.8333
296	41	0	Ductal	III	0	0	30	Neg.	0	0	50	Neg.	ⅡA	2	0	3	0	37.0333	37.0333
297	55	1	Ductal	.	85	55	55	Neg.	90	90	10	Equ.	ⅡB	2	1	0	0	36.5667	36.5667
298	62	1	Ductal	II	0	0	35	Neg.	0	5	45	Neg.	ⅡB	2	1	3	0	35.7	35.7
299	47	0	Ductal	III	0	0	45	Neg.	0	0	70	Neg.	ⅡB	2	1	3	0	28.3	12.4
300	55	1	Ductal	.	80	20	10	Neg.	70	30	15	Equ.	ⅡA	2	0	0	1	35.9333	35.9333
301	46	0	Ductal	III	90	30	20	Neg.	95	0	10	Neg.	ⅡB	2	1	0	0	35.9333	35.9333
302	49	1	Ductal	II	30	0	10	Neg.	95	5	5	Neg.	ⅢC	2	3	0	0	15.5	15.5
303	53	1	Ductal	III	0	0	85	Neg.	0	0	80	Neg.	ⅢA	3	1	3	2	14.1333	14.1333
304	60	1	Ductal	.	90	0	60	Pos.	90	15	25	Pos.	ⅡA	1	1	1	2	35.6667	35.6667
305	61	1	Ductal	II	60	30	10	Neg.	90	70	30	Neg.	ⅡB	2	1	0	0	35.5667	9.73333
306	34	0	Ductal	.	2	0	25	Pos.	0	0	40	Pos.	ⅢC	2	3	1	2	31.7333	15.5
307	35	0	Ductal	III	95	95	80	Neg.	70	80	30	Neg.	ⅢB	4	0	0	0	34.2	34.2
308	50	1	Ductal	.	0	0	85	Neg.	0	0	60	Neg.	ⅡB	2	1	3	0	33.1	15.0667
309	51	0	Ductal	II	1	0	25	Pos.	4	0	.	无	ⅢB	4	1	1	2	12.4667	12.4667
310	49	0	Ductal	III	0	0	50	Pos.	0	0	40	Pos.	ⅢA	3	1	2	2	9.46667	9.46667
311	57	1	Mixed	II	80	80	20	Neg.	80	8	3	Neg.	ⅢA	3	1	0	0	33.8333	33.8333
312	65	1	Ductal	II	7.5	0	50	Pos.	0	0	80	Pos.	ⅡB	2	1	1	2	33.6	33.6
313	58	1	Mixed	.	80	5	20	Neg.	95	60	10	Neg.	ⅡB	2	1	0	0	32.2	32.2
314	49	0	Ductal	II	20	0	80	Pos.	0	0	70	Pos.	ⅢA	3	1	1	0	29.5	16.0667
315	45	0	Ductal	III	0	0	10	Neg.	0	0	5	Neg.	ⅢC	2	3	3	0	18.3	20.5333
316	57	1	Mixed	.	90	6.5	10	Neg.	70	20	30	Equ.	ⅡB	2	1	0	0	8.56667	8.56667
317	52	1	Ductal	.	0	0	20	Neg.	0	0	1	Neg.	ⅡB	2	1	3	0	24.0667	13.1
318	43	0	Ductal	II	0	0	50	Neg.	0	0	30	Neg.	ⅢB	4	1	3	1	23.3333	5.3
319	60	1	Ductal	.	0	0	20	Neg.	0	0	10	Neg.	ⅢB	4	1	3	0	32.2667	32.2667
320	47	0	Ductal	II	85	30	30	Neg.	10	0	5	Neg.	ⅡB	2	1	0	0	32.1667	32.1667
321	64	1	Ductal	.	90	70	30	Neg.	90	80	2	Equ.	ⅢB	4	1	0	0	32.0667	32.0667
322	50	0	Ductal	.	0	0	10	Neg.	0	0	6.5	Neg.	ⅢB	4	2	3	0	4.9	4.9
323	53	1	Ductal	III	80	30	5	Equ.	70	60	15	Equ.	ⅡA	2	0	.	0	31.7333	31.7333
324	56	1	Mixed	.	0	5	80	Neg.	0	0	50	Neg.	ⅢA	3	2	0	0	8.46667	9.06667
325	46	0	Ductal	III	0	0	50	Pos.	0	0	60	Equ.	ⅢA	2	2	2	0	31.6333	31.6333
326	36	0	Mixed	.	12.5	20	8	Neg.	90	10	25	Neg.	ⅡB	2	1	0	0	31.4333	31.4333
327	47	0	Ductal	III	0	0	45	Pos.	0	0	80	Pos.	ⅢA	2	2	2	0	30.9667	14.7333
328	61	1	Ductal	III	0	0	20	Pos.	0	0	25	Pos.	ⅡB	2	1	2	1	29.9333	29.9333
329	58	1	Ductal	III	0	0	80	Neg.	0	0	70	Neg.	ⅢB	4	1	3	0	21.8333	17.4
330	58	1	Ductal	II	0	0	30	Pos.	0	0	25	Pos.	ⅢB	4	1	2	2	29.6333	29.6333
331	57	1	Mixed	.	0	0	7	Neg.	0	0	40	Neg.	ⅢB	4	0	3	0	19.5	9.4
332	51	1	Ductal	II	90	90	30	Neg.	95	5	1.5	Neg.	ⅡB	2	1	0	0	29.3667	29.3667
333	47	0	Ductal	.	0	0	60	Pos.	0	0	70	Neg.	ⅡB	2	1	2	2	8.2	8.1
334	53	1	Ductal	.	0	0	70	Neg.	0	0	70	Neg.	ⅢC	3	3	3	0	17.2667	17.2667
335	58	1	Ductal	II	90	25	25	Neg.	85	30	12	Neg.	ⅢA	2	2	0	0	29.0333	29.0333
336	40	0	Ductal	III	0	0	60	Neg.	0	0	80	Neg.	ⅡA	2	0	3	0	28.9	28.9
337	52	0	Ductal	.	80	60	15	Neg.	90	0	8	Equ.	ⅢC	2	3	0	0	25.2	7.26667
338	47	0	Ductal	.	80	0	30	Pos.	90	0	10	Equ.	ⅡA	1	1	1	0	28.6333	28.6333
339	62	1	Ductal	.	2	0	20	Neg.	40	0	40	Equ.	ⅡA	1	1	0	0	28.6	28.6
340	61	1	Ductal	.	0	0	90	Neg.	0	0	85	Neg.	ⅢC	2	3	3	0	14.3333	6.2
341	52	1	Ductal	.	0	0	30	Pos.	0	0	1	Pos.	ⅡA	2	0	2	0	28.4667	28.4667
342	53	1	Ductal	.	0	0	15	Pos.	0	0	30	Pos.	ⅡA	2	0	2	0	28.4	28.4
343	61	1	Ductal	.	0	0	30	Neg.	0	0	70	Neg.	ⅡB	2	1	3	0	20.5667	14.4667
344	62	1	Ductal	III	0	0	60	Neg.	0	0	50	Neg.	ⅢB	4	1	3	0	28.1333	21.2
345	53	1	Ductal	.	0	0	25	Neg.	0	0	10	Equ.	ⅡB	2	1	3	0	28.1	28.1
346	55	1	Ductal	.	90	5	10	Neg.	90	0	10	Neg.	ⅡA	2	0	0	0	27.9667	27.9667
347	53	1	Ductal	II	0	0	10	Pos.	9	0	40	Pos.	ⅡB	2	1	2	0	27.9667	27.9667
348	28	0	Ductal	III	85	0	30	Pos.	0	0	50	Pos.	ⅡB	2	1	1	0	24.2	24.2
349	36	0	Ductal	II	40	40	20	Neg.	70	13	8	Equ.	ⅡB	2	1	0	0	27.9333	27.9333
350	33	0	Ductal	III	0	0	30	Neg.	0	0	80	Neg.	ⅡB	3	0	3	0	23.5667	10.0333
351	61	1	Ductal	.	80	80	35	Equ.	90	80	10	Neg.	ⅡB	2	1	0	0	13.8333	13.8333
352	43	0	Ductal	III	80	75	30	Pos.	90	4	20	Pos.	ⅡA	2	0	1	1	27.3667	27.3667
353	51	0	Ductal	III	0	0	30	Neg.	0	0	50	Neg.	ⅡB	2	1	3	0	27.3	27.3
354	57	1	Ductal	.	85	70	2	Neg.	90	30	15	Neg.	ⅢA	2	2	0	0	27.2333	27.2333
355	56	1	Ductal	.	80	20	10	Neg.	70	50	10	Neg.	ⅡB	2	1	0	0	23	23
356	28	0	Ductal	.	10	0	60	Neg.	0	0	70	Neg.	ⅢA	3	1	0	0	27.0667	27.0667
357	44	0	Ductal	II	0	0	60	Neg.	0	0	50	Equ.	ⅡA	2	0	3	0	27.0333	27.0333
358	48	0	Ductal	.	80	60	10	Neg.	80	10	10	Neg.	ⅡB	2	1	0	0	26.9333	26.9333
359	56	1	Ductal	.	80	40	40	Pos.	80	60	45	Pos.	ⅡB	2	1	1	2	26.9333	26.9333
360	47	1	Ductal	I	95	0	30	Neg.	90	0	5	Neg.	ⅡB	2	1	0	0	26.7667	26.7667
361	48	1	Ductal	III	0	0	50	Neg.	0	0	30	Neg.	ⅡA	2	0	3	0	26.7	26.7
362	58	1	Ductal	II	90	5	5	Neg.	90	5	8	Neg.	ⅢB	4	0	0	0	26.5333	26.5333
363	50	1	Ductal	.	0	0	25	Pos.	0	0	35	Pos.	ⅡB	2	1	2	2	26.4667	26.4667
364	63	1	Ductal	.	0	0	30	Neg.	0	0	40	Neg.	ⅢB	4	0	3	0	26.3333	26.3333
365	63	1	Ductal	.	95	60	20	Neg.	85	70	10	Neg.	ⅡB	2	1	0	0	26.2667	26.2667
366	48	0	Mixed	.	90	90	5	Neg.	70	50	20	Neg.	ⅢA	3	2	0	0	26.3667	26.3667
367	41	0	Ductal	II	80	20	10	Neg.	80	5	10	Neg.	ⅡB	2	1	0	0	26.0667	26.0667
368	63	1	Ductal	.	0	0	40	Neg.	0	0	90	Neg.	ⅢC	1	3	3	0	25.6667	25.6667
369	27	0	Ductal	.	90	40	45	Neg.	80	0	10	Neg.	ⅢA	3	2	0	0	25.6	25.6
370	51	0	Ductal	III	70	20	70	Neg.	4	0	18	Neg.	ⅢC	4	3	0	0	18.8667	12.3
371	47	0	Ductal	.	0	0	35	Neg.	0	0	10	Neg.	ⅡA	2	0	3	0	25.3333	25.3333
372	34	0	Ductal	III	90	17.5	55	Neg.	90	0	10	Equ.	ⅢC	3	3	0	0	25.3333	25.3333
373	44	0	Ductal	.	50	70	15	Neg.	80	60	60	Neg.	ⅡB	2	1	0	0	25.3333	25.3333
374	47	0	Ductal	I	95	80	10	Neg.	80	5	8	Neg.	ⅡA	2	0	0	0	8.63333	8.63333
375	37	0	Ductal	.	25	30	20	Neg.	1	0	5	Neg.	ⅡA	2	0	0	0	25.1333	25.1333
376	26	0	Ductal	III	65	60	40	Pos.	35	35	1	Pos.	ⅡB	2	1	1	2	25.1	25.1
377	40	0	Ductal	.	60	10	70	Pos.	90	5	70	Equ.	ⅡB	2	1	1	2	24.7333	24.7333
378	58	1	Ductal	II	90	40	25	Neg.	90	35	5	Equ.	ⅡB	2	1	0	0	24.9333	24.9333
379	47	0	Ductal	II	90	15	9	Neg.	90	50	25	Neg.	ⅢC	2	3	0	2	24.9	21.4667
380	51	0	Ductal	.	90	90	20	Neg.	90	90	5	Neg.	ⅢA	2	2	0	0	24.9	24.9
381	56	1	Ductal	.	90	80	20	Neg.	90	60	25	Neg.	ⅡB	2	1	0	0	24.8333	24.8333
382	56	1	Ductal	.	90	0	9	Equ.	90	5	40	Pos.	ⅢA	1	2	1	0	24.7333	24.7333
383	40	0	Ductal	III	25	2	70	Neg.	0	0	60	Equ.	ⅡA	2	0	0	0	24.6667	24.6667
384	61	1	Ductal	.	0	0	50	Neg.	0	0	80	Neg.	ⅡB	2	1	3	0	24.4333	24.4333
385	44	0	Ductal	.	70	90	20	Neg.	75	60	.	Neg.	ⅡA	2	0	0	0	24.4	24.4
386	44	0	Ductal	III	0	0	70	Equ.	0	0	70	Neg.	ⅡB	2	1	3	0	9.73333	7.5
387	48	0	Ductal	III	80	0	50	Pos.	40	0	10	Pos.	ⅡB	2	1	1	0	24.2333	24.2333
388	57	1	Ductal	II	90	0	20	Pos.	90	0	30	Pos.	ⅡB	2	1	1	2	3.8	3.8
389	57	1	Ductal	.	60	30	10	Neg.	60	0	1.5	Equ.	ⅢB	4	1	0	0	24.0333	24.0333
390	53	0	Ductal	II	75	80	10	Neg.	80	80	30	Neg.	ⅡB	2	1	0	0	23.9667	23.9667
391	49	0	Ductal	II	0	0	5	Neg.	0	0	10	Equ.	ⅡB	2	1	3	0	23.9333	23.9333
392	33	0	Ductal	III	0	0	40	Pos.	20	0	70	Pos.	ⅢA	3	1	2	0	23.9	10.4333
393	42	0	Ductal	.	80	70	10	Neg.	85	50	30	Equ.	ⅡB	2	1	0	0	23.7667	23.7667
394	36	0	Ductal	III	0	0	20	Neg.	0	0	65	Neg.	ⅡB	2	1	3	0	22.9	8.33333
395	32	0	Ductal	II	90	30	70	Neg.	70	55	50	Neg.	ⅡA	2	0	0	0	22.6	22.6
396	59	1	Ductal	II	0	0	30	Pos.	0	0	30	Pos.	ⅡB	2	1	2	2	22.5333	22.5333
397	47	0	Ductal	.	70	70	5	Neg.	60	55	10	Equ.	ⅡB	2	1	0	0	22.5	22.5
398	42	0	Ductal	II	70	90	10	Neg.	90	1	5	Equ.	ⅢC	2	3	0	0	22.3333	22.3333
399	59	1	Ductal	II	90	40	30	Neg.	90	5	10	Neg.	ⅡB	2	1	0	0	21.9333	15.2
400	53	1	Ductal	I	90	60	10	Neg.	90	40	25	Neg.	ⅡB	2	1	0	2	21.8667	21.8667
401	49	0	Ductal	III	0	0	60	Pos.	0	0	80	Pos.	ⅡB	2	1	2	2	21.8333	21.8333
402	48	0	Ductal	.	90	60	15	Pos.	90	5	5	Pos.	ⅡB	2	1	1	2	21.7	21.7
403	42	0	Ductal	.	90	5	30	Neg.	90	5	25	Pos.	ⅢB	4	2	0	1	21.2333	21.2333
404	47	0	Mixed	.	20	0	70	Pos.	0	0	60	Pos.	ⅢB	4	1	1	0	19.5	20.6667
405	40	0	Ductal	.	90	40	35	Neg.	70	5	10	Equ.	ⅡB	2	1	0	0	21.4333	21.4333
406	35	0	Ductal	.	20	10	60	Neg.	0	0	30	Neg.	ⅡB	2	1	0	0	20.0667	14.3667
407	63	1	Ductal	II	90	20	50	Pos.	0	0	.	Pos.	ⅡB	2	1	1	2	20.0333	20.0333
408	35	0	Ductal	II	65	5	35	Pos.	80	5	10	Pos.	ⅡA	2	0	1	2	19.8333	19.8333
409	58	1	Ductal	.	0	0	50	Equ.	0	0	65	Pos.	ⅢC	4	3	2	2	19.7333	6.76667
410	59	1	Ductal	II	90	40	40	Neg.	90	10	30	Neg.	ⅢA	2	2	0	0	19.6	19.6
411	25	0	Ductal	.	50	95	50	Neg.	80	5	10	Equ.	ⅡB	2	1	0	0	19.6	19.6
412	41	0	Ductal	.	90	90	5	Neg.	90	0	1	Equ.	ⅡB	2	1	0	0	19.6	19.6
413	72	1	Ductal	.	0	0	40	Pos.	0	0	20	Pos.	ⅢA	3	1	2	2	19.3333	19.3333
414	52	0	Ductal	.	0	0	60	Pos.	0	0	.	Pos.	ⅢA	2	2	2	2	19.3	19.3
415	57	1	Ductal	II	0	0	80	Pos.	0	0	80	Pos.	ⅡB	2	1	2	2	19.1	19.1
416	50	0	Ductal	.	0	0	60	Pos.	0	0	10	Pos.	ⅡB	2	1	2	2	19.1	19.1
417	59	1	Ductal	.	0	0	55	Neg.	0	0	10	Neg.	ⅢC	1	3	3	0	19.0667	19.0667
418	54	1	Ductal	III	85	55	50	Neg.	80	30	70	Equ.	ⅡA	2	0	0	0	19.0333	19.0333
419	38	0	Ductal	.	0	0	35	Neg.	0	1	10	Neg.	ⅡB	2	1	3	0	19	19
420	46	0	Ductal	.	0	0	40	Neg.	0	0	10	Neg.	ⅡA	2	0	3	0	18.9	18.9
421	46	0	Ductal	II	80	80	15	Neg.	90	70	3.5	Neg.	ⅡA	1	1	0	0	18.6333	18.6333
422	35	0	Ductal	III	0	0	85	Neg.	0	0	75	Neg.	ⅢC	1	3	3	0	11.4	11.4
423	57	1	Ductal	III	0	0	85	Neg.	0	0	90	Neg.	ⅢA	3	2	3	0	8.5	7.5
424	67	1	Ductal	I	90	70	10	Neg.	90	80	10	Neg.	ⅡB	2	1	0	2	18.5667	18.5667
425	59	1	Ductal	II	90	70	20	Neg.	90	60	5	Equ.	ⅡA	2	0	0	0	18.5667	18.5667
426	37	0	Ductal	.	30	20	40	Pos.	8	0	10	Pos.	ⅡB	2	1	1	2	18.5333	18.5333
427	36	0	Ductal	II	90	90	12	Neg.	90	90	12	Neg.	ⅡA	2	0	0	0	18.1333	18.1333
428	49	0	Ductal	.	0	0	20	Pos.	0	0	20	Pos.	ⅡB	2	1	2	0	18.1333	18.1333
429	53	1	Ductal	III	0	0	70	Pos.	0	0	60	Pos.	ⅡA	1	1	2	0	18.1	18.1
430	44	0	Ductal	.	80	20	60	Neg.	20	1	.	无	ⅡA	2	0	0	0	17.9667	17.9667
431	50	1	Ductal	.	0	0	40	Neg.	0	0	55	Neg.	ⅡB	2	1	3	0	17.8667	17.8667
432	66	1	Ductal	.	90	90	30	Equ.	80	80	20	Equ.	ⅡB	2	1	.	0	17.7333	17.7333
433	49	0	Ductal	.	0	0	60	Equ.	0	0	5	Pos.	ⅡB	2	1	2	0	17.6333	17.6333
434	50	0	Ductal	II	90	90	10	Neg.	90	35	10	Equ.	ⅡA	1	1	0	0	17.4667	17.4667
435	59	1	Ductal	II	95	95	20	Neg.	70	60	30	Neg.	ⅡA	2	0	0	0	17.4333	17.4333
436	46	0	Ductal	.	90	90	10	Neg.	85	25	5	Neg.	ⅡB	2	1	0	0	17.4333	17.4333
437	61	1	Ductal	.	90	0	40	Pos.	90	0	15	Pos.	ⅡA	1	1	1	0	17.4333	17.4333
438	41	0	Ductal	II	85	85	20	Neg.	90	1.5	1.5	Neg.	ⅡB	2	1	0	0	17.3667	17.3667
439	57	1	Mixed	.	90	90	10	无	70	5	5	Neg.	ⅢA	3	1	0	0	17.2	17.2
440	52	1	Ductal	.	90	1	30	Neg.	90	20	1	Neg.	ⅡB	2	1	0	0	17.1667	17.1667
441	51	0	Ductal	II	90	90	60	Neg.	90	90	30	Neg.	ⅡB	2	1	0	0	17	17
442	44	0	Ductal	.	70	90	40	Neg.	90	70	5	Neg.	ⅡB	2	1	0	0	17	17
443	64	1	Ductal	II	90	80	10	Neg.	90	65	10	Neg.	ⅡB	2	1	0	0	16.8	16.8
444	39	0	Ductal	III	20	20	35	Pos.	0	0	70	Pos.	ⅡB	2	1	1	0	17.0667	17.0667
445	43	0	Ductal	.	80	50	60	Neg.	95	30	50	Neg.	ⅡB	2	1	0	2	16.7667	16.7667
446	57	1	Ductal	II	80	5	10	Neg.	20	20	80	Equ.	ⅢC	2	3	0	0	16.7333	16.7333
447	65	1	Ductal	III	85	40	50	Neg.	80	35	50	Neg.	ⅡA	1	1	0	0	16.5667	9.13333
448	47	0	Ductal	.	75	50	50	Pos.	0	0	15	Pos.	ⅢA	3	1	1	2	16.5	16.5
449	56	1	Ductal	II	0	0	40	Pos.	0	0	35	Pos.	ⅢA	2	2	2	1	16.3333	16.3333
450	50	0	Ductal	.	60	40	30	Pos.	30	5	10	Equ.	ⅡB	2	1	1	0	16.3	16.3
451	48	0	Ductal	.	65	65	30	Neg.	90	3	10	Neg.	ⅡB	2	1	0	0	16	16
452	55	1	Ductal	.	20	0	60	Neg.	60	10	40	Neg.	ⅡB	2	1	0	0	16	16
453	58	1	Ductal	.	1	0	18	Neg.	1	0	5	Neg.	ⅡB	2	1	0	0	16	16
454	47	0	Mixed	.	90	60	10	Neg.	90	3	5	Equ.	ⅢC	2	3	0	0	15.8667	15.8667
455	52	0	Ductal	.	20	20	70	Neg.	0	0	75	Neg.	ⅡB	2	1	0	0	15.8333	15.8333
456	42	0	Ductal	III	0	0	75	Neg.	0	0	85	Neg.	ⅡA	2	0	3	0	9.76667	9.76667
457	45	0	Ductal	.	90	90	30	Neg.	60	50	5	Equ.	ⅡB	2	1	0	0	15.7333	15.7333
458	55	0	Ductal	III	10	0	50	Neg.	10	0	70	Neg.	ⅢC	2	3	0	0	14.7667	14.5667
459	35	0	Ductal	.	0	0	60	Pos.	0	0	60	Pos.	ⅢA	3	1	2	0	15.5667	15.5667
460	51	0	Ductal	.	90	90	10	Neg.	90	70	10	Neg.	ⅡB	2	1	0	0	15.5333	15.5333
461	45	0	Ductal	.	90	5	30	Neg.	80	0	5	Neg.	ⅢA	3	2	0	0	15.5333	15.5333
462	44	0	Ductal	III	0	0	80	Neg.	0	0	60	Neg.	ⅡB	2	1	3	0	7.4	5.1
463	50	0	Ductal	II	0	0	60	Neg.	0	0	20	Neg.	ⅡA	1	0	3	0	15.1333	15.1333
464	55	1	Mixed	.	0	0	60	Pos.	0	0	70	Pos.	ⅡB	2	1	2	0	15.1333	15.1333
465	56	1	Ductal	.	1	0	40	Neg.	0	0	20	Neg.	ⅡA	2	0	0	0	10.3333	10.3333
466	26	0	Ductal	III	70	10	30	Neg.	90	0	15	Neg.	ⅢA	3	1	0	0	15.1	15.1
467	60	1	Ductal	II	90	20	30	Neg.	90	10	5	Neg.	ⅢA	2	2	0	0	12.3333	12.3333
468	55	1	Mixed	.	90	10	30	Neg.	90	10	10	Neg.	ⅢA	2	2	0	0	15.0667	15.0667
469	60	1	Ductal	.	90	90	35	Neg.	90	80	10	Neg.	ⅡA	2	0	0	0	14.8667	14.8667
470	48	0	Ductal	.	90	90	25	Neg.	85	60	12	Equ.	ⅡB	2	1	0	0	15.0333	15.0333
471	27	0	Ductal	III	20	20	30	Pos.	0	0	10	Pos.	ⅡB	2	1	1	0	15.0333	15.0333
472	63	1	Ductal	II	90	80	25	Neg.	90	90	10	Neg.	ⅡB	2	1	0	0	14.9	14.9
473	60	1	Ductal	II	0	0	10	Pos.	0	0	10	Pos.	ⅢA	3	1	2	0	10.7	10.4
474	47	0	Ductal	.	3	0	30	Pos.	0	0	50	Pos.	ⅡA	1	1	1	0	14.6333	14.6333
475	64	1	Ductal	II	0	0	20	Neg.	0	0	5	Equ.	ⅡB	2	1	3	0	14.6	14.6
476	55	1	Ductal	II	0	0	40	Equ.	0	0	20	Neg.	ⅡA	2	0	3	1	14.5667	14.5667
477	29	0	Ductal	.	75	95	25	Pos.	90	30	5	Neg.	ⅡA	1	1	1	0	14.4	14.4
478	56	1	Ductal	.	90	80	40	Pos.	80	70	20	Pos.	ⅡB	2	1	1	2	14.1667	14.1667
479	58	1	Ductal	III	5	0	15	Neg.	80	0	40	Neg.	ⅢA	2	2	0	0	13.7667	13.7667
480	50	0	Ductal	III	0	0	70	Pos.	0	0	70	Pos.	ⅡB	2	1	2	0	13.7333	13.7333
481	34	0	Ductal	.	80	70	25	Neg.	80	0	5	Neg.	ⅡB	2	1	0	0	13.7	13.7
482	25	0	Ductal	.	0	0	15	Neg.	0	20	5	Neg.	ⅢA	3	1	3	0	13	13
